# Supplementary material for: Water Deficit-Responsive QTLs for Cell Wall Degradability and Composition in Maize at Silage Stage
Source: Front Plant Sci. 2019 Apr 25;10:488. doi: 10.3389/fpls.2019.00488 (PMC6494970; doi:10.3389/fpls.2019.00488)
Supplement: Supplemental Table S2 — Constitutive and responsive QTLs details. [file Table_2.csv]

Zone	Trait	Analysis	QTL	Bin	Chromosome	Pvalue_model(3)	-log10(pvalue)	r2 (%)_model(4)	Effect_Fig.2	Position (cM)	Min (cM)	Max (cM)	Marqueur (Position)	Position (Mb)	Min (Mb)	Max (Mb)
1-const	PCAest	SNP	1@53.6	1.02	1	0.001368263	2.86383043	3.57	10.61773257	53.6	53.6	78.5	X1_16783620	16.78362	16.78362	33.215375
1-const	CL.NDF	SNP	1@60.7	1.02	1	6.08E-06	5.216449607	64.37	14.05274978	60.7	41.3	69.8	X1_24206895	24.206895	12.481563	28.765279
1-const	Faest	SNP	1@60.7	1.02	1	2.26E-06	5.64554702	73.54	-11.66844086	60.7	41.3	69.8	X1_24206895	24.206895	12.481563	28.765279
1-const	Faeth	SNP	1@60.7	1.02	1	0.001532622	2.814565029	3.36	-5.78956727	60.7	57.9	60.7	X1_24206895	24.206895	21.703045	24.206895
1-const	GAL	SNP	1@60.7	1.02	1	7.18E-06	5.143650354	6.88	-12.65376428	60.7	41.3	69.8	X1_24206895	24.206895	12.481563	28.765279
1-const	HC.NDF	SNP	1@60.7	1.02	1	5.32E-06	5.273920607	29.38	-14.02373726	60.7	41.3	69.8	X1_24206895	24.206895	12.481563	28.765279
1-const	PC1	SNP	1@61.6	1.02	1	2.53E-05	4.596079926		14.41484553	61.6	41.3	78.5	X1_24675535	24675535
1-const	ARA	SNP	1@61.6	1.02	1	4.82E-05	4.31734643	9.32	-11.63854593	61.6	53.6	69.8	X1_24675535	24.675535	16.78362	28.765279
1-const	IVDMD	SNP	1@61.6	1.02	1	0.002855501	2.544317727	10.89	-11.4309853	61.6	60.7	62.7	X1_24675535	24.675535	24.206895	24.931653
2-const	PC1	SNP	1@239.7	1.08	1	3.83E-05	4.416519453		-12.79207608	239.7	209.1	247.7	X1_229900443	229900443
1-const	IVCWRD	SNP	1@64.6	1.02	1	9.24E-05	4.034408983	2.51	-14.18879929	64.6	41.3	78.5	X1_24744012	24.744012	12.481563	33.215375
1-const	KL.CWR	SNP	1@64.6	1.02	1	0.000310325	3.508182569	4.54	10.22774315	64.6	53.6	85.4	X1_24744012	24.744012	16.78362	35.888648
	Plant height	SNP:Tr	1@64.6	1.02	1	0.003593409	2.444493402	0.765029161	-6.111928343	64.6	64.6	64.6	X1_24744012	24.744012	24.744012	24.744012
1-const	ADL.NDF	SNP	1@78.5	1.03	1	0.000247888	3.605744784	4.11	9.707783447	78.5	53.6	84.2	X1_33215375	33.215375	16.78362	34.959904
1-resp	PC1	SNP:Tr	1@164.2	1.05	1	0.001502169	2.823281138		7.288992708	164.2	160.2	179.2	X1_154315179	154315179
	Faest	SNP:Tr	1@93.2	1.03	1	0.000502541	3.298828429	21.11472347	-9.395426967	93.2	89.9	98.1	X1_40417760	40.41776	39.332739	44.162398
	Faeth	SNP:Tr	1@93.2	1.03	1	0.00396326	2.401947475	1.480907287	-7.48710411	93.2	93.2	93.2	X1_40417760	40.41776	40.41776	40.41776
	Plant height	SNP	1@103	1.03	1	0.000132811	3.876766124	8.59	8.721493691	103	103	103	X1_46406022	46.406022	46.406022	46.406022
	Yield	SNP	1@103	1.03	1	0.001235698	2.90808772	8.82	6.279983889	103	103	103	X1_46406022	46.406022	46.406022	46.406022
	CL.NDF	SNP:Tr	1@103	1.03	1	0.004616527	2.335684583	11.2150325	8.947454149	103	103	103	X1_46406022	46.406022	46.406022	46.406022
4-resp	PC1	SNP:Tr	4@84.2	4.05	4	0.000233671	3.631395603		10.17388559	84.2	78.2	89.4	X4_45122803	45122803
	HC.NDF	SNP:Tr	1@120.2	1.04	1	0.004497073	2.347070073	2.37117572	-8.14210782	120.2	120.2	120.2	X1_58739851	58.739851	58.739851	58.739851
	Plant height	SNP	1@131.1	1.04	1	6.79E-06	5.167926505	13.05	10.22820152	131.1	120.2	144.3	X1_71607329	71.607329	58.739851	86.359841
	Yield	SNP:Tr	1@131.1	1.04	1	0.002314295	2.635581253	3.012372828	7.099532101	131.1	129.7	142	X1_71607329	71.607329	70.768832	82.703033
	NDF	SNP:Tr	1@131.9	1.04	1	0.001193698	2.923105479	8.4955479	8.209609641	131.9	112.3	131.9	X1_72618444	72.618444	52.603123	72.618444
	CL.NDF	SNP	1@147.4	1.05	1	0.002473567	2.606676366	50.86	-9.88850501	147.4	147.4	151	X1_90329417	90.329417	90.329417	93.072597
3-const	PC1	SNP	1@317.1	1.11	1	0.004305082	2.366018599		-10.62053124	317.1	317.1	317.1	X1_286850419	286850419
	BO4.H	SNP	1@151	1.05	1	0.002883027	2.540151328	2.51	-6.588894472	151	151	151	X1_93072597	93.072597	93.072597	93.072597
	GLU	SNP	1@151	1.05	1	0.001291589	2.888875736	9.77	-8.082997157	151	151	151	X1_93072597	93.072597	93.072597	93.072597
1-resp	Plant height	SNP:Tr	1@161.8	1.05	1	1.18E-05	4.928997045	3.090601874	9.023632339	161.8	157.3	179.2	X1_119653482	119.653482	105.471324	180.818047
	Plant height	SNP	1@163.5	1.05	1	1.48E-06	5.828339926	10.55	10.54068807	163.5	156.3	170.6	X1_149545969	149.545969	102.892558	166.808493
	Yield	SNP	1@163.5	1.05	1	7.42E-05	4.129680138	8.23	7.587093577	163.5	131.1	169.4	X1_149545969	149.545969	71.607329	164.951729
1-resp	Yield	SNP:Tr	1@163.5	1.05	1	0.000295468	3.529490195	5.275361526	7.122809414	163.5	161.8	169.4	X1_149545969	149.545969	119.653482	164.951729
5-resp	PC1	SNP:Tr	4@187.6	4.09	4	0.000887134	3.052010958		-8.865088687	187.6	184.8	187.6	X4_230884522	230884522
1-resp	ARA	SNP:Tr	1@164.2	1.05	1	0.002941558	2.531422635	0.55589866	-6.136186503	164.2	162.8	164.2	X1_154315179	154.315179	121.399796	154.315179
1-resp	ADL.NDF	SNP:Tr	1@179.2	1.06	1	0.000923152	3.034726623	0.417226505	6.030754709	179.2	160.2	179.2	X1_180818047	180.818047	112.639745	180.818047
1-resp	KL.CWR	SNP:Tr	1@179.2	1.06	1	0.001102462	2.957636253	0.454783539	5.728777249	179.2	160.2	179.2	X1_180818047	180.818047	112.639745	180.818047
	Yield	SNP	1@191.8	1.06	1	0.000217855	3.661832587	9.4	7.309535784	191.8	183.8	191.8	X1_191199656	191.199656	187.26957	191.199656
	Yield	SNP:Tr	1@191.8	1.06	1	0.004274644	2.369100068	3.741059856	5.593234335	191.8	191.8	191.8	X1_191199656	191.199656	191.199656	191.199656
	Faest	SNP:Tr	1@206.1	1.07	1	0.004750818	2.323231594	20.06136224	5.8854313	206.1	206.1	206.1	X1_199339691	199.339691	199.339691	199.339691
2-const	BO4.S	SNP	1@223.5	1.07	1	0.00049929	3.301647088	27.69	-6.606055016	223.5	218.4	243.9	X1_215611305	215.611305	209.790179	230.720299
4-const	PC1	SNP	2@43.7	2.02	2	0.004979332	2.302828932		-10.59440706	43.7	43.7	43.7	X2_12113980	12113980
2-const	CL.NDF	SNP	1@239.7	1.08	1	0.001832287	2.737006541	44.37	-8.42183001	239.7	239.7	239.7	X1_229900443	229.900443	229.900443	229.900443
2-const	HC.NDF	SNP	1@239.7	1.08	1	0.000973697	3.011575971	16.8	9.361449661	239.7	239.7	241.1	X1_229900443	229.900443	229.900443	229.066748
2-const	PCAest	SNP	1@239.7	1.08	1	1.44E-05	4.843041244	5.82	-13.80083383	239.7	209.1	247.7	X1_229900443	229.900443	202.15962	234.261886
2-const	ADL.NDF	SNP	1@241.1	1.08	1	0.001131729	2.946257532	3.55	-8.369890728	241.1	239.7	247.7	X1_229066748	229.066748	229.900443	234.261886
2-const	KL.CWR	SNP	1@241.1	1.08	1	0.000486209	3.313177041	3.36	-8.503116817	241.1	223.5	247.7	X1_229066748	229.066748	215.611305	234.261886
2-const	IVCWRD	SNP	1@247.7	1.08	1	3.84E-05	4.415464329	1.96	13.25615659	247.7	209.1	251.5	X1_234261886	234.261886	202.15962	239.117185
7-resp	PC1	SNP:Tr	6@19.6	6.01	6	0.000413259	3.383777679		-9.309574245	19.6	16.4	19.6	X6_39891910	39891910
3-const	Faest	SNP	1@296.1	1.1	1	0.001129747	2.947018884	45.27	6.676793802	296.1	275.8	317.1	X1_273371612	273.371612	256.693439	286.850419
	Faest	SNP:Tr	1@302	1.1	1	0.00261506	2.582518287	24.72794875	7.050314451	302	267.8	313.1	X1_276325754	276.325754	252.321503	285.340288
	Faeth	SNP:Tr	1@302.9	1.1	1	0.000625677	3.203649651	2.996523827	7.796380567	302.9	276.6	303.9	X1_277844338	277.844338	257.736394	278.516115
3-const	ADL.NDF	SNP	1@303.9	1.1	1	0.000166552	3.778449979	3.18	-8.185587555	303.9	288.2	319.1	X1_278516115	278.516115	266.158328	287.716054
3-const	KL.CWR	SNP	1@303.9	1.1	1	0.000153171	3.814823295	2.61	-7.931333507	303.9	288.2	317.1	X1_278516115	278.516115	266.158328	286.850419
3-const	BO4.H	SNP	1@304.8	1.1	1	0.001125604	2.948614296	3.77	7.429264966	304.8	302.9	304.8	X1_279187357	279.187357	277.844338	279.187357
	PC1	SNP	2@95.9	2.04	2	0.004738972	2.324315851		9.098484715	95.9	95.9	95.9	X2_40152549	40152549
3-const	BO4.G	SNP	1@313.1	1.11	1	0.002080339	2.681865869	54.57	5.806730148	313.1	302.9	318	X1_285340288	285.340288	277.844338	287.488883
3-const	Faeth	SNP	1@313.1	1.11	1	0.00174847	2.757341734	2.69	5.232151029	313.1	308.8	313.1	X1_285340288	285.340288	280.978152	285.340288
5-const	PC1	SNP	2@173.1	2.07	2	0.000297164	3.527003233		9.337393114	173.1	154.3	210.7	X2_187635209	187635209
3-const	HC.NDF	SNP	1@317.1	1.11	1	0.001693832	2.771129761	21.06	10.6054792	317.1	288.2	317.1	X1_286850419	286.850419	266.158328	286.850419
3-const	IVCWRD	SNP	1@317.1	1.11	1	0.000757743	3.120477917	1.72	11.71687925	317.1	303.9	317.1	X1_286850419	286.850419	278.516115	286.850419
3-const	PCAest	SNP	1@317.1	1.11	1	0.000865717	3.062624275	4.17	-11.48422874	317.1	291.7	319.1	X1_286850419	286.850419	269.304433	287.716054
3-const	S.G	SNP	1@317.1	1.11	1	0.000177147	3.75166569	12.58	-13.67624066	317.1	288.2	319.1	X1_286850419	286.850419	266.158328	287.716054
8-resp	PC1	SNP:Tr	6@62.7	6.04	6	0.003524297	2.452927463		-7.275717379	62.7	62.7	62.7	X6_107360458	107360458
4-const	BO4	SNP	2@12.1	2.01	2	0.004117918	2.385322339	28.71	-4.932614698	12.1	12.1	12.1	X2_4052709	4.052709	4.052709	4.052709
4-const	BO4.S	SNP	2@12.1	2.01	2	0.000832745	3.079487868	14.7	-6.068220746	12.1	12.1	47.6	X2_4052709	4.052709	4.052709	13.29988
4-const	Faeth	SNP	2@12.1	2.01	2	0.003963962	2.401870498	1.2	-2.88345863	12.1	12.1	12.1	X2_4052709	4.052709	4.052709	4.052709
2-resp	ADL.NDF	SNP:Tr	2@12.1	2.01	2	0.002400523	2.619694187	0.738320111	8.625532452	12.1	9	12.1	X2_4052709	4.052709	3.558065	4.052709
2-resp	ARA	SNP:Tr	2@12.1	2.01	2	0.000128558	3.890899872	2.075583973	-9.60225886	12.1	9	39.1	X2_4052709	4.052709	3.558065	10.596791
2-resp	CL.NDF	SNP:Tr	2@12.1	2.01	2	0.001042597	2.981883486	13.77259331	9.726667757	12.1	9	12.1	X2_4052709	4.052709	3.558065	4.052709
2-resp	Faest	SNP:Tr	2@12.1	2.01	2	6.90E-06	5.161160202	43.80676673	-11.14093398	12.1	7.7	21.3	X2_4052709	4.052709	3.410285	6.015119
2-resp	Faeth	SNP:Tr	2@12.1	2.01	2	0.002127443	2.672142032	1.282568091	-6.537659484	12.1	12.1	12.1	X2_4052709	4.052709	4.052709	4.052709
2-resp	GAL	SNP:Tr	2@12.1	2.01	2	0.002999982	2.522881287	1.268956248	-4.780692763	12.1	12.1	12.1	X2_4052709	4.052709	4.052709	4.052709
2-resp	HC.NDF	SNP:Tr	2@12.1	2.01	2	0.000377109	3.42353254	5.260686101	-9.476464313	12.1	9	12.1	X2_4052709	4.052709	3.558065	4.052709
4-const	NDF	SNP	2@27.1	2.02	2	0.001497859	2.824529052	19.37	7.733431695	27.1	23.4	27.1	X2_8582363	8.582363	6.015119	8.582363
4-const	S.G	SNP	2@29.5	2.02	2	6.44E-05	4.191290418	9.79	-11.55000231	29.5	23.4	48.1	X2_9009204	9.009204	6.015119	13.521312
4-const	CL.NDF	SNP	2@39.1	2.02	2	0.000750219	3.124812159	67.07	-13.10194193	39.1	29.5	47.6	X2_10596791	10.596791	9.009204	13.29988
4-const	HC.NDF	SNP	2@43.1	2.02	2	0.000770589	3.11317737	24.15	12.51005739	43.1	29.5	47.6	X2_11947082	11.947082	9.009204	13.29988
6-const	PC1	SNP	3@128.8	3.05	3	8.47E-05	4.071984027		13.03296374	128.8	109.5	141.5	X3_164975154	164975154
4-const	ADL.NDF	SNP	2@43.7	2.02	2	0.000554689	3.255950089	4.11	-9.456435433	43.7	43.1	43.7	X2_12113980	12.11398	11.947082	12.11398
4-const	PCAest	SNP	2@43.7	2.02	2	0.000783992	3.105688206	3.95	-11.72660193	43.7	43.1	47.6	X2_12113980	12.11398	11.947082	13.29988
	NDF	SNP:Tr	2@83.9	2.04	2	0.004179635	2.378861652	3.918533863	-5.303557716	83.9	83.9	83.9	X2_33499920	33.49992	33.49992	33.49992
	ADL.NDF	SNP	2@89.9	2.04	2	0.000935947	3.028748601	3.55	8.376858182	89.9	89.9	96.8	X2_38292452	38.292452	38.292452	40.704116
	IVCWRD	SNP	2@89.9	2.04	2	0.002180197	2.661504333	1.34	-9.943083683	89.9	89.9	100.3	X2_38292452	38.292452	38.292452	41.244499
	KL.CWR	SNP	2@89.9	2.04	2	0.002188531	2.659847319	2.61	7.711859059	89.9	89.9	89.9	X2_38292452	38.292452	38.292452	38.292452
7-const	PC1	SNP	4@0	4	4	0.002627098	2.580523772		7.920126349	0	0	3.4	X4_30681	30681
	ARA	SNP	2@95.9	2.04	2	0.003870692	2.412211364	4.85	-8.277113141	95.9	95.9	95.9	X2_40152549	40.152549	40.152549	40.152549
	BO4	SNP	2@100.3	2.04	2	0.004938902	2.306369624	41.36	4.450311568	100.3	100.3	100.3	X2_41244499	41.244499	41.244499	41.244499
	Faeth	SNP	2@100.3	2.04	2	0.000924789	3.033957514	5.17	5.842612509	100.3	98.7	123.8	X2_41244499	41.244499	41.479838	69.707747
	Plant height	SNP	2@108.9	2.04	2	1.14E-05	4.944952609	16.28	10.89999012	108.9	95.9	162.8	X2_45221760	45.22176	40.152549	184.000804
	KL.CWR	SNP	2@127	2.05	2	0.002568616	2.590300786	2.09	6.656227514	127	126.2	131.8	X2_108409322	108.409322	85.922222	125.265782
	IVCWRD	SNP	2@128.2	2.05	2	0.001474707	2.831294274	1.16	-9.27695435	128.2	126.2	131.8	X2_104511631	104.511631	85.922222	125.265782
	BO4.S	SNP:Tr	2@149.6	2.06	2	0.001620393	2.790379538	10.678269	6.824888165	149.6	128.2	149.6	X2_174565240	174.56524	104.511631	174.56524
	XYL	SNP:Tr	2@149.6	2.06	2	0.004523756	2.344500828	23.07199116	3.317767779	149.6	149.6	149.6	X2_174565240	174.56524	174.56524	174.56524
5-const	BO4.S	SNP	2@158.2	2.06	2	0.001735497	2.760576056	17.54	7.297580954	158.2	147	173.1	X2_181978893	181.978893	172.844204	187.635209
5-const	BO4.H	SNP	2@165.1	2.06	2	0.002281192	2.641838135	3.06	-6.225874443	165.1	165.1	165.1	X2_184968170	184.96817	184.96817	184.96817
5-const	ADL.NDF	SNP	2@169.8	2.06	2	0.000441851	3.354724039	3.92	8.913700028	169.8	136.2	217.3	X2_186186473	186.186473	143.266726	211.280939
8-const	PC1	SNP	4@101.7	4.06	4	4.10E-05	4.387271046		-12.9423197	101.7	86.8	113.4	X4_153474293	153474293
5-const	IVCWRD	SNP	2@173.1	2.07	2	2.33E-05	4.632945681	2.03	-12.35356735	173.1	166.8	210.7	X2_187635209	187.635209	185.399318	206.081027
5-const	PCAest	SNP	2@173.1	2.07	2	2.93E-06	5.532980277	4.82	12.57966397	173.1	151.8	210.7	X2_187635209	187.635209	177.24103	206.081027
5-const	KL.CWR	SNP	2@174.8	2.07	2	8.26E-05	4.083255893	3.93	9.249229397	174.8	166.8	188.2	X2_189134991	189.134991	185.399318	196.534429
5-const	XYL	SNP	2@174.8	2.07	2	0.000339254	3.469475274	56.87	6.258761617	174.8	156.5	201.3	X2_189134991	189.134991	180.661341	204.467808
5-const	S.G	SNP	2@180.4	2.07	2	0.000771964	3.112402999	6.23	10.07981643	180.4	136.2	180.4	X2_192598964	192.598964	143.266726	192.598964
5-const	IVDMD	SNP	2@201.3	2.07	2	0.004636728	2.333788423	6.35	-7.881677395	201.3	201.3	201.3	X2_204467808	204.467808	204.467808	204.467808
5-const	BO4.H	SNP	2@217.3	2.08	2	0.002571919	2.589742667	2.1	-5.480743357	217.3	217.3	217.3	X2_211280939	211.280939	211.280939	211.280939
	Plant height	SNP	2@238.9	2.08	2	0.000368455	3.433615451	7.27	-8.055203736	238.9	236.2	252	X2_222962662	222.962662	220.646894	230.388748
	IVCWRD	SNP:Tr	2@252	2.09	2	0.00361228	2.4422186	0.280446137	7.588684338	252	252	252	X2_230388748	230.388748	230.388748	230.388748
	NDF	SNP	3@8.3	3.01	3	0.001721237	2.764159246	4.95	-3.235764399	8.3	8.3	18.5	X3_2118128	2.118128	2.118128	2.778924
	IVDMD	SNP:Tr	3@12	3.01	3	0.000155217	3.809059338	3.301430642	9.5626508	12	8.3	18.5	X3_2155651	2.155651	2.118128	2.778924
	NDF	SNP:Tr	3@12	3.01	3	8.48E-07	6.071853958	16.52227738	-10.87657439	12	5.7	18.5	X3_2155651	2.155651	1.967831	2.778924
	NDF	SNP:Tr	3@39.1	3.02	3	0.000165055	3.78237127	11.38281235	-8.446920938	39.1	37.4	48.8	X3_5885090	5.88509	5.671559	7.937912
	IVDMD	SNP:Tr	3@48.8	3.02	3	0.003698321	2.431995443	2.161775523	8.384680945	48.8	39.1	59.4	X3_7937912	7.937912	5.88509	10.517917
9-resp	PC1	SNP:Tr	8@97.8	8.04	8	0.000839807	3.075820265		9.130670386	97.8	97.8	108.2	X8_117612535	117612535
	Faeth	SNP:Tr	3@54.8	3.03	3	0.003894464	2.409552323	1.82882706	7.159125397	54.8	54.8	54.8	X3_9450337	9.450337	9.450337	9.450337
	Faest	SNP:Tr	3@61	3.03	3	0.000250677	3.600885563	33.3918468	9.759527979	61	39.1	62.9	X3_11214741	11.214741	5.88509	12.132057
	GLU	SNP	3@66.9	3.04	3	0.002560287	2.591711344	6.58	4.669974332	66.9	56.2	102.6	X3_13205840	13.20584	9.863324	116.896881
3-resp	ADL.NDF	SNP:Tr	3@71.7	3.04	3	0.000426869	3.369705278	0.4604256	-7.927935112	71.7	59.4	72.7	X3_15434794	15.434794	10.517917	15.741839
3-resp	KL.CWR	SNP:Tr	3@71.7	3.04	3	0.001663946	2.778860811	0.362550641	-6.290328195	71.7	71.7	88.4	X3_15434794	15.434794	15.434794	32.249869
	Plant height	SNP	3@84.8	3.04	3	0.000212334	3.672980772	11.64	8.144339738	84.8	72.7	84.8	X3_27552295	27.552295	15.741839	27.552295
3-resp	ADL.NDF	SNP:Tr	3@88.4	3.04	3	0.000382169	3.417744437	0.433695316	-8.935001181	88.4	88.4	113	X3_32249869	32.249869	32.249869	145.178596
3-resp	CL.NDF	SNP:Tr	3@90.5	3.04	3	9.56E-05	4.019459652	9.887372109	-12.65971424	90.5	61	100.2	X3_40068784	40.068784	11.214741	79.114261
3-resp	Faest	SNP:Tr	3@90.5	3.04	3	9.58E-07	6.018533537	24.41456542	13.04547374	90.5	84.1	120.8	X3_40068784	40.068784	25.921519	157.085264
3-resp	HC.NDF	SNP:Tr	3@90.5	3.04	3	5.34E-05	4.272704909	3.213724787	11.80495783	90.5	59.4	102.6	X3_40068784	40.068784	10.517917	116.896881
	Yield	SNP	3@95.3	3.04	3	0.000479205	3.319478596	12	6.268767299	95.3	84.8	120.8	X3_50098800	50.0988	27.552295	157.085264
	Plant height	SNP	3@96.4	3.04	3	0.000107672	3.96789908	15.96	9.229850869	96.4	93.9	102.6	X3_54117186	54.117186	49.054964	116.896881
12-resp	PC1	SNP:Tr	9@130	9.06	9	0.000873035	3.05896836		8.770974085	130	128.7	130	X9_137763799	137763799
	Faeth	SNP	3@107.1	3.05	3	0.000195926	3.707908534	6.13	8.209993738	107.1	102.6	107.7	X3_129048462	129.048462	116.896881	133.782782
6-const	BO4.G	SNP	3@112.2	3.05	3	8.95E-05	4.048239392	56.05	6.586019632	112.2	109.5	144.4	X3_142730556	142.730556	136.380465	173.586135
6-const	BO4	SNP	3@120.8	3.05	3	0.00011791	3.928449916	37.27	6.269117455	120.8	109.5	144.4	X3_157085264	157.085264	136.380465	173.586135
3-resp	BO4	SNP:Tr	3@120.8	3.05	3	0.002453126	2.610280227	14.37420967	7.532094044	120.8	101.7	120.8	X3_157085264	157.085264	117.076735	157.085264
3-resp	BO4.G	SNP:Tr	3@120.8	3.05	3	0.001574068	2.802976513	22.92961266	6.948354791	120.8	86	120.8	X3_157085264	157.085264	28.337147	157.085264
3-resp	IVDMD	SNP:Tr	3@120.8	3.05	3	0.000392532	3.406124943	2.591254592	8.746582648	120.8	88.4	145.1	X3_157085264	157.085264	32.249869	175.690764
3-resp	NDF	SNP:Tr	3@120.8	3.05	3	0.000458415	3.338741018	9.662377272	-8.10124284	120.8	88.4	145.1	X3_157085264	157.085264	32.249869	175.690764
9-const	PC1	SNP	5@117.5	5.04	5	0.0038764	2.411571364		7.674095991	117.5	117.5	117.5	X5_93280712	93280712
6-const	ADL.NDF	SNP	3@128.8	3.05	3	0.000118871	3.924924938	4.74	10.80360689	128.8	128.8	142.3	X3_164975154	164.975154	164.975154	172.80646
6-const	KL.CWR	SNP	3@128.8	3.05	3	3.50E-05	4.455716222	4.42	11.16409787	128.8	112.2	160	X3_164975154	164.975154	142.730556	184.851769
6-const	PCAest	SNP	3@128.8	3.05	3	3.31E-05	4.479840664	3.73	12.35338036	128.8	124	160	X3_164975154	164.975154	159.817712	184.851769
6-const	GLU	SNP	3@130.1	3.05	3	0.000227175	3.643640211	9.28	7.994740661	130.1	112.2	138	X3_166152225	166.152225	142.730556	171.437505
6-const	IVCWRD	SNP	3@130.1	3.05	3	1.34E-07	6.872618667	2.59	-15.85410391	130.1	113	150.6	X3_166152225	166.152225	145.178596	178.411143
3-resp	XYL	SNP:Tr	3@135.7	3.06	3	0.00094931	3.022591724	36.43627101	5.857363259	135.7	135.7	135.7	X3_170023869	170.023869	170.023869	170.023869
6-const	Plant height	SNP	3@138	3.06	3	1.11E-06	5.954894444	15.95	11.36397101	138	111.2	148.2	X3_171437505	171.437505	140.832594	176.570449
11-const	PC1	SNP	6@137.8	6.05	6	4.76E-05	4.32269528		14.67399063	137.8	107.4	146.1	X6_151793579	151793579
6-const	BO4.S	SNP	3@144.4	3.06	3	0.000699779	3.155039206	18.14	7.175964798	144.4	112.2	144.4	X3_173586135	173.586135	142.730556	173.586135
6-const	Faeth	SNP	3@144.4	3.06	3	9.22E-05	4.035397429	7.79	8.515372107	144.4	142.3	184.4	X3_173586135	173.586135	172.80646	202.768378
	XYL	SNP	3@176.4	3.07	3	0.001197225	2.921824056	53.34	7.317163912	176.4	124	176.4	X3_197405566	197.405566	159.817712	197.405566
	PC1	SNP:Tr	10@97.1	10.05	10	0.002368685	2.625492727		8.169345797	97.1	97.1	97.1	X10_131794191	131794191
	NDF	SNP	3@189.9	3.08	3	0.001478195	2.830268178	14.73	-6.916208614	189.9	178.4	189.9	X3_206601618	206.601618	199.402209	206.601618
	NDF	SNP:Tr	3@189.9	3.08	3	0.002847469	2.54554106	8.694480117	-7.161374146	189.9	189.9	189.9	X3_206601618	206.601618	206.601618	206.601618
	S.G	SNP	3@228.7	3.09	3	0.002334255	2.631851669	4.11	-8.258038839	228.7	228.7	228.7	X3_221440469	221.440469	221.440469	221.440469
	NDF	SNP	3@236.3	3.09	3	0.001909237	2.719140091	13.63	5.8671866	236.3	235.1	243.4	X3_223961638	223.961638	223.306078	226.809172
	IVDMD	SNP:Tr	3@236.3	3.09	3	0.003384579	2.470495321	1.767205476	-8.473970193	236.3	236.3	236.3	X3_223961638	223.961638	223.961638	223.961638
	GAL	SNP	3@243.4	3.09	3	0.003020365	2.519940605	3.3	-8.108192956	243.4	243.4	243.4	X3_226809172	226.809172	226.809172	226.809172
12-const	PC1	SNP	7@184.9	7.05	7	0.00086363	3.063672231		9.117390593	184.9	157.6	184.9	X7_172108409	172108409
7-const	CL.NDF	SNP	4@0	4	4	0.000668624	3.174818204	39.7	8.196955641	0	0	3.4	X4_30681	0.030681	0.030681	1.492953
7-const	HC.NDF	SNP	4@0	4	4	0.000978506	3.009436674	12.6	-8.114402455	0	0	3.4	X4_30681	0.030681	0.030681	1.492953
7-const	IVCWRD	SNP	4@0	4	4	0.00310312	2.508201434	0.56	-6.960984773	0	0	3.4	X4_30681	0.030681	0.030681	1.492953
7-const	Faest	SNP	4@3.4	4.01	4	0.001458102	2.836212144	59.29	-6.553428406	3.4	0	3.4	X4_1492953	1.492953	0.030681	1.492953
7-const	IVDMD	SNP	4@3.4	4.01	4	0.000459443	3.337767898	7.35	-8.727803506	3.4	0	32.4	X4_1492953	1.492953	0.030681	7.313082
7-const	NDF	SNP	4@16.9	4.01	4	0.000175345	3.756107359	30.88	8.993182975	16.9	3.4	35.2	X4_3256722	3.256722	1.492953	10.033504
14-const	PC1	SNP	9@0	9	9	0.002019246	2.694810857		-7.616784304	0	0	16.5	X9_2276078	2276078
	IVDMD	SNP:Tr	4@32.4	4.02	4	0.000177481	3.75084717	1.975101523	-10.11615644	32.4	32.4	35.2	X4_7313082	7.313082	7.313082	10.033504
	NDF	SNP:Tr	4@32.4	4.02	4	0.000851122	3.070008141	3.707495676	7.29785097	32.4	32.4	32.4	X4_7313082	7.313082	7.313082	7.313082
1-const	PC2	SNP	1@62.7	1.02	1	0.002310325	2.636326895		-6.278758343	62.7	57.9	64.6	X1_24931653	24931653
4-resp	KL.CWR	SNP:Tr	4@78.2	4.05	4	0.001777912	2.750089699	0.347910891	7.773632639	78.2	78.2	84.2	X4_35552090	35.55209	35.55209	45.122803
8-const	Faeth	SNP	4@79.5	4.05	4	0.000363469	3.439532097	1.48	-3.145701508	79.5	61.7	84.2	X4_37110257	37.110257	17.978514	45.122803
8-const	NDF	SNP	4@81.9	4.05	4	2.69E-05	4.570943338	14.96	7.129905741	81.9	61.7	93	X4_38287759	38.287759	17.978514	126.473657
4-resp	Faeth	SNP:Tr	4@81.9	4.05	4	2.17E-05	4.663777996	3.616786495	-10.56796423	81.9	66.8	88.6	X4_38287759	38.287759	22.984191	72.820801
4-resp	IVDMD	SNP:Tr	4@83.6	4.05	4	2.66E-07	6.575508846	5.467610589	-13.78744857	83.6	61.7	93	X4_46936174	46.936174	17.978514	126.473657
4-resp	NDF	SNP:Tr	4@83.6	4.05	4	1.26E-06	5.898294581	15.2101277	11.19010274	83.6	66.2	93	X4_46936174	46.936174	23.190997	126.473657
	PC2	SNP:Tr	1@93.2	1.03	1	0.003306352	2.480650913		-8.962382411	93.2	93.2	93.2	X1_40417760	40417760
	PC2	SNP:Tr	1@267.8	1.08	1	0.003443817	2.462959891		7.107906737	267.8	267.8	267.8	X1_252321503	252321503
4-resp	ADL.NDF	SNP:Tr	4@84.2	4.05	4	0.003053342	2.515224601	0.255196178	9.356079254	84.2	84.2	84.2	X4_45122803	45.122803	45.122803	45.122803
4-resp	ARA	SNP:Tr	4@84.2	4.05	4	9.57E-07	6.018899052	2.24882526	-12.46742016	84.2	75.1	89.4	X4_45122803	45.122803	32.165382	76.27719
4-resp	CL.NDF	SNP:Tr	4@84.2	4.05	4	0.000365833	3.436716756	12.56125597	11.89990098	84.2	81.9	84.2	X4_45122803	45.122803	38.287759	45.122803
4-resp	Faest	SNP:Tr	4@84.2	4.05	4	3.96E-07	6.40188437	25.7994712	-14.26700892	84.2	68.5	92	X4_45122803	45.122803	25.464678	142.386719
4-resp	GAL	SNP:Tr	4@84.2	4.05	4	9.84E-07	6.006832766	3.223737559	-10.03717583	84.2	68.5	91.3	X4_45122803	45.122803	25.464678	122.345475
4-resp	HC.NDF	SNP:Tr	4@84.2	4.05	4	0.000140168	3.853349766	4.063046805	-11.66583043	84.2	81.9	84.2	X4_45122803	45.122803	38.287759	45.122803
4-resp	IVCWRD	SNP:Tr	4@84.2	4.05	4	0.000599761	3.222021627	0.320481342	-7.137471947	84.2	78.2	88.6	X4_45122803	45.122803	35.55209	72.820801
3-const	PC2	SNP	1@313.1	1.11	1	0.004808323	2.318006356		4.373726904	313.1	313.1	313.1	X1_285340288	285340288
8-const	ADL.NDF	SNP	4@101.7	4.06	4	1.30E-07	6.885394424	7.43	-12.84966799	101.7	71.8	140.5	X4_153474293	153.474293	26.424338	178.590663
8-const	HC.NDF	SNP	4@101.7	4.06	4	0.000287893	3.540769229	22	10.95556283	101.7	96.7	107.2	X4_153474293	153.474293	145.732303	159.994552
8-const	IVCWRD	SNP	4@101.7	4.06	4	0.001518475	2.818592314	1.63	11.5532518	101.7	101.7	104.7	X4_153474293	153.474293	153.474293	157.119223
8-const	KL.CWR	SNP	4@101.7	4.06	4	3.19E-07	6.495548941	6.17	-12.4321667	101.7	71.8	125.6	X4_153474293	153.474293	26.424338	171.665771
8-const	PCAest	SNP	4@101.7	4.06	4	4.96E-08	7.304911127	7.05	-15.50803574	101.7	71.8	125.6	X4_153474293	153.474293	26.424338	171.665771
8-const	CL.NDF	SNP	4@104.7	4.06	4	0.003273395	2.48500156	41.87	-8.284035589	104.7	101.7	104.7	X4_157119223	157.119223	153.474293	157.119223
8-const	S.G	SNP	4@112.1	4.06	4	3.67E-05	4.435744426	7.86	-11.28110429	112.1	79.5	128.2	X4_163681762	163.681762	37.110257	172.080571
8-const	BO4	SNP	4@113.4	4.06	4	0.003693098	2.432609151	21.64	-3.502462116	113.4	113.4	113.4	X4_163994489	163.994489	163.994489	163.994489
8-const	BO4.S	SNP	4@113.4	4.06	4	3.08E-05	4.511462448	18.41	-6.817607832	113.4	79.5	128.2	X4_163994489	163.994489	37.110257	172.080571
	BO4.S	SNP:Tr	4@119.8	4.06	4	0.000830144	3.080846351	8.206807084	-6.866420395	119.8	113.4	123.3	X4_169013544	169.013544	163.994489	171.215058
8-const	NDF	SNP	4@128.2	4.07	4	0.00039107	3.407745779	34.63	10.47553272	128.2	110.5	128.2	X4_172080571	172.080571	162.291767	172.080571
8-const	BO4.H	SNP	4@141.7	4.07	4	0.000744124	3.128354733	4.15	7.533241375	141.7	128.2	143	X4_178598184	178.598184	172.080571	179.629786
6-const	PC2	SNP	3@144.4	3.06	3	0.000600082	3.221789584		5.519411298	144.4	143.3	148.2	X3_173586135	173586135
	XYL	SNP	4@158.1	4.08	4	0.004431208	2.353477889	56.47	6.744899901	158.1	158.1	158.1	X4_186589377	186.589377	186.589377	186.589377
	Plant height	SNP	4@169.2	4.08	4	0.000135366	3.868490759	13.62	-9.077522684	169.2	158.7	190.4	X4_200535381	200.535381	186.644779	231.509399
	Yield	SNP	4@180.3	4.09	4	0.000597439	3.223706792	10.62	-6.16181059	180.3	176.6	195	X4_222712558	222.712558	210.970466	234.391911
	ADL.NDF	SNP	4@181.8	4.09	4	0.002275161	2.642987934	2.31	-7.096509935	181.8	181.8	181.8	X4_224880703	224.880703	224.880703	224.880703
2-resp	PC2	SNP:Tr	2@12.1	2.01	2	1.16E-05	4.93559567		-11.25099538	12.1	7.7	12.1	X2_4052709	4052709
5-resp	ADL.NDF	SNP:Tr	4@187.6	4.09	4	0.001527486	2.81602286	0.528629839	-5.776963393	187.6	187.6	190.4	X4_230884522	230.884522	230.884522	231.509399
5-resp	ARA	SNP:Tr	4@187.6	4.09	4	0.002290758	2.640020715	1.016778315	7.620637275	187.6	187.6	187.6	X4_230884522	230.884522	230.884522	230.884522
5-resp	CL.NDF	SNP:Tr	4@187.6	4.09	4	0.004494061	2.347361014	12.70860872	-7.106205112	187.6	187.6	187.6	X4_230884522	230.884522	230.884522	230.884522
5-resp	HC.NDF	SNP:Tr	4@187.6	4.09	4	0.001688696	2.772448574	3.393999558	8.025197729	187.6	187.6	187.6	X4_230884522	230.884522	230.884522	230.884522
5-resp	IVCWRD	SNP:Tr	4@187.6	4.09	4	0.001739289	2.759628311	0.216539163	6.61001323	187.6	187.6	187.6	X4_230884522	230.884522	230.884522	230.884522
5-resp	KL.CWR	SNP:Tr	4@187.6	4.09	4	0.003954624	2.402894832	0.492532386	-5.647173982	187.6	187.6	187.6	X4_230884522	230.884522	230.884522	230.884522
	BO4.G	SNP	4@213.8	4.1	4	0.002835021	2.547443729	55.16	5.504815318	213.8	213.8	213.8	X4_237503928	237.503928	237.503928	237.503928
	GLU	SNP	4@218.6	4.1	4	0.003661976	2.436284492	5.18	5.396247435	218.6	218.6	218.6	X4_238435131	238.435131	238.435131	238.435131
8-const	PC2	SNP	4@66.2	4.05	4	0.004875757	2.311957966		-4.08193507	66.2	66.2	66.2	X4_23190997	23190997
	S.G	SNP	4@225.3	4.1	4	0.00418844	2.377947711	2.23	-7.106166581	225.3	225.3	225.3	X4_239728918	239.728918	239.728918	239.728918
	BO4.H	SNP:Tr	4@225.3	4.1	4	0.004209531	2.37576626	0.689953121	6.294871668	225.3	225.3	225.3	X4_239728918	239.728918	239.728918	239.728918
	Faeth	SNP:Tr	5@0	5	5	0.001707666	2.767596997	1.759545213	-7.49928426	0	0	0	X5_1042978	1.042978	1.042978	1.042978
	IVCWRD	SNP	5@9.6	5	5	0.004951013	2.305305921	1.04	-9.157992655	9.6	9.6	9.6	X5_2259980	2.25998	2.25998	2.25998
	KL.CWR	SNP	5@9.6	5	5	0.003765224	2.424209195	2.64	7.830367078	9.6	9.6	9.6	X5_2259980	2.25998	2.25998	2.25998
	S.G	SNP	5@34.7	5.01	5	0.00220966	2.655674586	2.31	-6.81552342	34.7	34.7	37.3	X5_5924352	5.924352	5.924352	6.334004
	XYL	SNP	5@34.7	5.01	5	0.003140647	2.502980831	65.34	4.317058441	34.7	34.7	38.5	X5_5924352	5.924352	5.924352	6.675642
	IVDMD	SNP	5@50.6	5.02	5	0.000683253	3.165418278	5.86	-7.962395031	50.6	50.6	57.2	X5_9736441	9.736441	9.736441	10.898248
	Plant height	SNP:Tr	5@78.2	5.03	5	0.001905318	2.720032421	0.685929245	6.642059286	78.2	78.2	78.2	X5_19886639	19.886639	19.886639	19.886639
9-const	Faeth	SNP	5@116	5.04	5	0.00186502	2.729316569	6.16	6.465124856	116	112.7	125.9	X5_89156735	89.156735	84.104987	145.21663
9-const	PC2	SNP	5@125.9	5.04	5	0.001567611	2.804761671		8.297989476	125.9	125.9	143.4	X5_145216630	145216630
9-const	Plant height	SNP	5@117.5	5.04	5	0.000129177	3.88881535	10.75	9.203055391	117.5	93.9	143.4	X5_93280712	93.280712	51.427698	167.586905
9-const	IVCWRD	SNP	5@117.5	5.04	5	0.004202725	2.376469002	0.9	-9.346091033	117.5	117.5	117.5	X5_93280712	93.280712	93.280712	93.280712
9-const	PCAest	SNP	5@117.5	5.04	5	0.000133785	3.873591379	2.98	10.86088297	117.5	93.9	125.9	X5_93280712	93.280712	51.427698	145.21663
11-const	PC2	SNP	6@120.9	6.05	6	1.17E-05	4.931813837		-11.41037977	120.9	85.8	158.7	X6_146563506	146563506
9-const	BO4	SNP	5@125.9	5.04	5	5.23E-05	4.281799397	70.73	9.941806957	125.9	112.7	143.4	X5_145216630	145.21663	84.104987	167.586905
9-const	BO4.S	SNP	5@125.9	5.04	5	1.91E-05	4.718736998	38.73	11.42785897	125.9	109.5	143.4	X5_145216630	145.21663	76.633652	167.586905
9-const	BO4.G	SNP	5@143.4	5.04	5	0.000406826	3.390590844	94.66	11.35643239	143.4	125.9	143.4	X5_167586905	167.586905	145.21663	167.586905
9-const	GLU	SNP	5@143.4	5.04	5	0.004966579	2.303942666	7.6	6.70946921	143.4	143.4	143.4	X5_167586905	167.586905	167.586905	167.586905
6-resp	KL.CWR	SNP:Tr	5@143.4	5.04	5	0.004181275	2.378691293	0.624082192	5.606987275	143.4	143.4	143.4	X5_167586905	167.586905	167.586905	167.586905
6-resp	GAL	SNP:Tr	5@163	5.05	5	0.001069862	2.970672328	1.321500967	-5.592376103	163	163	168	X5_179933337	179.933337	179.933337	182.592061
6-resp	ARA	SNP:Tr	5@168	5.05	5	0.000309771	3.508958647	1.576725898	-7.831330627	168	143.4	181.6	X5_182592061	182.592061	167.586905	188.833072
	PC2	SNP:Tr	3@54.8	3.03	3	0.000574335	3.240834545		9.437643974	54.8	48.8	59.4	X3_9450337	9450337
6-resp	BO4	SNP:Tr	5@173.8	5.05	5	0.001913066	2.718270056	26.69844449	-6.879056092	173.8	173.8	173.8	X5_186796471	186.796471	186.796471	186.796471
6-resp	BO4.G	SNP:Tr	5@173.8	5.05	5	0.002103325	2.677093638	48.92392305	-5.320214264	173.8	173.8	173.8	X5_186796471	186.796471	186.796471	186.796471
6-resp	XYL	SNP:Tr	5@173.8	5.05	5	0.000371685	3.429824494	42.98164342	-4.828798471	173.8	145.3	158.9	X5_186796471	186.796471	169.456575	175.615732
	ADL.NDF	SNP	5@184.9	5.05	5	0.000453589	3.343337163	4.24	-9.325847838	184.9	177	184.9	X5_191088426	191.088426	188.128327	191.088426
	KL.CWR	SNP	5@184.9	5.05	5	0.000180557	3.743386385	4.35	-10.15241842	184.9	177	184.9	X5_191088426	191.088426	188.128327	191.088426
6-resp	BO4.S	SNP:Tr	5@184.9	5.05	5	0.003713492	2.430217536	7.904369632	-6.958317029	184.9	184.9	184.9	X5_191088426	191.088426	191.088426	191.088426
	IVDMD	SNP:Tr	5@198.5	5.06	5	0.000898925	3.046276344	2.147618472	-9.544087759	198.5	198.5	214.9	X5_199389829	199.389829	199.389829	204.866581
	NDF	SNP:Tr	5@202.8	5.06	5	0.000372405	3.428983964	9.80437928	10.74680632	202.8	198.5	214.9	X5_201226926	201.226926	199.389829	204.866581
	Yield	SNP:Tr	5@230.6	5.07	5	0.004680916	2.329669111	1.953956818	-6.724940809	230.6	230.6	230.6	X5_208743267	208.743267	208.743267	208.743267
	Plant height	SNP	5@231.4	5.07	5	0.003441368	2.463268903	7.17	-4.991478888	231.4	231.4	231.4	X5_208919459	208.919459	208.919459	208.919459
	Plant height	SNP:Tr	5@231.4	5.07	5	0.004911339	2.308800067	0.067900073	-4.418944391	231.4	231.4	231.4	X5_208919459	208.919459	208.919459	208.919459
7-resp	GLU	SNP:Tr	6@9.7	6	6	0.002776019	2.556577505	3.979817655	-6.322095783	9.7	9.7	9.7	X6_7046700	7.0467	7.0467	7.0467
7-resp	GAL	SNP:Tr	6@16.4	6.01	6	0.000410501	3.386685392	1.421119871	6.953014488	16.4	4.1	25.2	X6_36622435	36.622435	3.045191	76.969096
3-resp	PC2	SNP:Tr	3@101.7	3.04	3	5.01E-05	4.299741516		11.03241807	101.7	84.8	130.1	X3_117076735	117076735
	Plant height	SNP	6@19.6	6.01	6	2.82E-05	4.54918537	9.29	-9.117351792	19.6	9.7	29.7	X6_39891910	39.89191	7.0467	88.154079
	Yield	SNP	6@19.6	6.01	6	1.02E-08	7.992906185	25.27	-12.51069879	19.6	0	36.3	X6_39891910	39.89191	1.960381	91.640962
7-resp	ARA	SNP:Tr	6@19.6	6.01	6	0.001672546	2.77662205	0.529052848	7.911531602	19.6	16.4	19.6	X6_39891910	39.89191	36.622435	39.89191
7-resp	CL.NDF	SNP:Tr	6@19.6	6.01	6	0.001621715	2.790025573	8.67921923	-8.692374216	19.6	19.6	19.6	X6_39891910	39.89191	39.89191	39.89191
7-resp	HC.NDF	SNP:Tr	6@19.6	6.01	6	0.001794345	2.74609398	1.622902067	8.401193952	19.6	19.6	19.6	X6_39891910	39.89191	39.89191	39.89191
7-resp	Plant height	SNP:Tr	6@19.6	6.01	6	0.000932028	3.030571264	1.575861981	-5.442383339	19.6	14.2	29.7	X6_39891910	39.89191	30.516029	88.154079
7-resp	IVCWRD	SNP:Tr	6@19.6	6.01	6	0.001123941	2.949256346	0.220197008	7.381470232	19.6	16.4	19.6	X6_39891910	39.89191	36.622435	39.89191
7-resp	IVDMD	SNP:Tr	6@19.6	6.01	6	0.001661843	2.779410103	1.338029072	8.041361172	19.6	16.4	22.3	X6_39891910	39.89191	36.622435	66.349375
7-resp	Yield	SNP:Tr	6@22.3	6.01	6	0.001475643	2.831018626	3.718452033	-5.279458038	22.3	9.7	25.2	X6_66349375	66.349375	7.0467	76.969096
7-resp	NDF	SNP:Tr	6@36.3	6.02	6	0.001781581	2.749194541	7.895813479	-7.319541975	36.3	19.6	37	X6_91640962	91.640962	39.89191	91.855195
4-resp	PC2	SNP:Tr	4@84.2	4.05	4	1.36E-05	4.866642181		-12.15222275	84.2	68.5	123.3	X4_45122803	45122803
6-resp	PC2	SNP:Tr	5@173.8	5.05	5	0.000342293	3.465601863		-8.547884897	173.8	163	181.6	X5_186796471	186796471
8-resp	PC2	SNP:Tr	6@62.7	6.04	6	0.000539923	3.267667989		7.904878142	62.7	62.7	62.7	X6_107360458	107360458
10-const	BO4.G	SNP	6@62.7	6.04	6	0.00011003	3.958488441	87.25	-10.75916935	62.7	60.2	71.1	X6_107360458	107.360458	110.436705	112.602724
8-resp	ARA	SNP:Tr	6@62.7	6.04	6	0.000936126	3.028665742	0.741853967	7.149518884	62.7	62.7	62.7	X6_107360458	107.360458	107.360458	107.360458
8-resp	CL.NDF	SNP:Tr	6@62.7	6.04	6	0.000127119	3.89579066	20.10570564	-11.72804675	62.7	52.7	62.7	X6_107360458	107.360458	102.681086	107.360458
8-resp	Faest	SNP:Tr	6@62.7	6.04	6	3.76E-05	4.425018097	23.55282674	10.160712	62.7	60.2	69.7	X6_107360458	107.360458	110.436705	111.972363
8-resp	GAL	SNP:Tr	6@62.7	6.04	6	8.24E-05	4.083812918	1.840676766	6.249962647	62.7	60.2	62.7	X6_107360458	107.360458	110.436705	107.360458
8-resp	HC.NDF	SNP:Tr	6@62.7	6.04	6	0.000389634	3.409343672	3.516605644	10.09246037	62.7	62.7	62.7	X6_107360458	107.360458	107.360458	107.360458
8-resp	IVDMD	SNP:Tr	6@62.7	6.04	6	1.34E-06	5.874171527	4.335368123	12.66564007	62.7	36.3	76.3	X6_107360458	107.360458	91.640962	115.756504
8-resp	NDF	SNP:Tr	6@62.7	6.04	6	2.32E-08	7.635307658	20.76603877	-12.83285562	62.7	50.3	76.3	X6_107360458	107.360458	98.574047	115.756504
8-resp	BO4.H	SNP:Tr	6@76.3	6.04	6	0.000449586	3.347187112	1.631508507	-8.952487858	76.3	62.7	79.6	X6_115756504	115.756504	107.360458	118.694378
8-resp	GLU	SNP:Tr	6@79.6	6.04	6	0.000435178	3.361332578	5.150619576	-8.521451509	79.6	62.7	88.2	X6_118694378	118.694378	107.360458	129.841592
10-const	XYL	SNP	6@85.8	6.05	6	1.94E-05	4.712171304	63.3	-6.721398884	85.8	61.8	113.6	X6_128522792	128.522792	106.804662	143.128749
10-const	HC.NDF	SNP	6@88.2	6.05	6	0.001455579	2.836964349	22.87	-11.64980116	88.2	82.3	88.2	X6_129841592	129.841592	122.664525	129.841592
10-const	IVDMD	SNP	6@92.1	6.05	6	0.000719406	3.14302607	4.69	7.554405814	92.1	71.1	92.1	X6_132189790	132.18979	112.602724	132.18979
10-const	NDF	SNP	6@92.1	6.05	6	1.25E-06	5.903514242	37.51	-12.27593398	92.1	61.8	112.3	X6_132189790	132.18979	106.804662	143.027879
10-const	S.G	SNP	6@92.1	6.05	6	8.21E-09	8.085443357	13.75	16.9297576	92.1	76.3	109.3	X6_132189790	132.18979	115.756504	141.414049
	IVDMD	SNP:Tr	6@92.1	6.05	6	0.004086619	2.388635883	1.541232912	8.459280383	92.1	92.1	92.1	X6_132189790	132.18979	132.18979	132.18979
13-const	PC2	SNP	8@104.4	8.04	8	0.000266793	3.573826106		8.717674395	104.4	97.8	162.8	X8_121797765	121797765
10-const	BO4.H	SNP	6@96.3	6.05	6	2.96E-07	6.528724575	5.9	-10.00592269	96.3	60.2	158.7	X6_133355163	133.355163	110.436705	159.991447
10-const	GLU	SNP	6@96.3	6.05	6	4.75E-07	6.322967397	16.17	-11.70294874	96.3	51.1	110.9	X6_133355163	133.355163	99.884516	142.522883
10-const	ADL.NDF	SNP	6@101	6.05	6	3.22E-08	7.49177423	8.56	14.59522964	101	76.3	115.8	X6_137397368	137.397368	115.756504	144.374218
10-const	KL.CWR	SNP	6@101	6.05	6	3.80E-05	4.420649198	5.48	12.20014559	101	82.3	115.8	X6_137397368	137.397368	122.664525	144.374218
	BO4.H	SNP:Tr	6@101	6.05	6	0.001071141	2.970153292	1.297679163	-10.4108512	101	95.3	101	X6_137397368	137.397368	132.796974	137.397368
	GLU	SNP:Tr	6@105.8	6.05	6	0.001309549	2.882878256	4.664330678	-9.47670511	105.8	95.3	110.9	X6_138656054	138.656054	132.796974	142.522883
10-const	PCAest	SNP	6@107.4	6.05	6	0.000317737	3.497932532	4.57	12.91253799	107.4	99.6	113.6	X6_140908409	140.908409	135.536274	143.128749
	PC2	SNP	10@146.8	0	10	0.004606517	2.336627295		8.437127123	146.8	146.8	146.8	X10_146643392	146643392
	Faest	SNP:Tr	6@123.8	6.05	6	0.00144618	2.839777555	4.368288659	7.258169473	123.8	123.8	123.8	X6_147868491	147.868491	147.868491	147.868491
	GLU	SNP:Tr	6@125.4	6.05	6	0.001171954	2.931089434	3.419048454	-7.438516016	125.4	120.9	131.2	X6_147897446	147.897446	146.563506	148.96022
11-const	BO4	SNP	6@131.2	6.05	6	0.000189006	3.723523484	60.22	-8.837916915	131.2	60.2	158.7	X6_148960220	148.96022	110.436705	159.991447
11-const	BO4.G	SNP	6@131.2	6.05	6	7.65E-07	6.116057596	94.48	-12.86667786	131.2	79.6	158.7	X6_148960220	148.96022	118.694378	159.991447
11-const	Faest	SNP	6@131.2	6.05	6	1.35E-05	4.868936619	74.77	-13.66133893	131.2	107.4	147.5	X6_148960220	148.96022	140.908409	155.453171
	IVDMD	SNP:Tr	6@131.2	6.05	6	0.003343926	2.475743326	1.710061549	8.803248155	131.2	131.2	131.2	X6_148960220	148.96022	148.96022	148.96022
11-const	GLU	SNP	6@134.2	6.05	6	1.55E-06	5.810542121	11.86	-10.64161505	134.2	118.6	149.7	X6_150658655	150.658655	144.84929	156.397916
11-const	KL.CWR	SNP	6@134.2	6.05	6	3.14E-08	7.50309702	9.06	14.72222685	134.2	125.4	163.5	X6_150658655	150.658655	147.897446	160.237733
11-const	CL.NDF	SNP	6@135.5	6.05	6	3.18E-06	5.498148583	75.88	17.57769384	135.5	107.4	147.5	X6_151462695	151.462695	140.908409	155.453171
	PC3	SNP	1@151	1.05	1	0.002536422	2.59577847		-6.422815264	151	151	151	X1_93072597	93072597
7-const	PC3	SNP	4@32.4	4.02	4	0.002902236	2.589745858		4.787210833	32.4	16.9	32.4	X4_7313082	7313082
11-const	ADL.NDF	SNP	6@137.8	6.05	6	9.55E-15	14.02009132	14.59	18.64137231	137.8	118.6	163.5	X6_151793579	151.793579	144.84929	160.237733
11-const	ARA	SNP	6@137.8	6.05	6	8.12E-06	5.090445187	12.42	-13.20914812	137.8	82.3	158.7	X6_151793579	151.793579	122.664525	159.991447
11-const	HC.NDF	SNP	6@137.8	6.05	6	1.04E-08	7.98274421	45.35	-19.54889266	137.8	99.6	151.9	X6_151793579	151.793579	135.536274	156.87823
11-const	IVCWRD	SNP	6@137.8	6.05	6	0.001715176	2.765691374	1.86	-11.35463409	137.8	134.2	137.8	X6_151793579	151.793579	150.658655	151.793579
11-const	NDF	SNP	6@137.8	6.05	6	0.000668308	3.175023037	27.62	-8.911622116	137.8	123.8	147.5	X6_151793579	151.793579	147.868491	155.453171
11-const	PCAest	SNP	6@137.8	6.05	6	8.95E-06	5.048209069	6.22	14.4970629	137.8	127.9	146.1	X6_151793579	151.793579	148.593255	155.235939
11-const	S.G	SNP	6@137.8	6.05	6	5.39E-10	9.268483735	18.94	18.98838939	137.8	125.4	158.7	X6_151793579	151.793579	147.897446	159.991447
11-const	XYL	SNP	6@137.8	6.05	6	2.38E-08	7.622674706	77.59	-11.54535132	137.8	118.6	155.8	X6_151793579	151.793579	144.84929	158.412474
	Faeth	SNP:Tr	6@137.8	6.05	6	0.000518988	3.284842708	2.700411109	8.281845947	137.8	134.2	137.8	X6_151793579	151.793579	150.658655	151.793579
10-resp	PC2	SNP:Tr	8@160.8	8.06	8	0.00074072	3.130345652		8.867665156	160.8	153.2	160.8	X8_164767873	164767873
	BO4.H	SNP:Tr	6@203.6		6	0.000517241	3.286306845	1.172408289	7.95021378	203.6	203.6	203.6	X6_167822572	167.822572	167.822572	167.822572
	Plant height	SNP	7@71.1	7.02	7	0.003520031	2.453453529	9.92	7.868123385	71.1	71.1	71.1	X7_104175001	104.175001	104.175001	104.175001
	GLU	SNP	7@83.2	7.02	7	0.002985507	2.524981888	4.61	5.745097081	83.2	83.2	83.2	X7_116386306	116.386306	116.386306	116.386306
	ARA	SNP	7@95.1	7.02	7	0.004103784	2.386815473	4.96	-7.403887148	95.1	95.1	131.4	X7_124567924	124.567924	124.567924	145.388227
	GAL	SNP	7@95.1	7.02	7	0.000498403	3.302419215	4.85	-9.297646941	95.1	87.9	98.8	X7_124567924	124.567924	121.224327	127.249125
8-const	PC3	SNP	4@143	4.07	4	0.003391389	3.888475088		9.157829367	143	128.2	146.2	X4_179629786	179629786
12-const	BO4	SNP	7@137.8	7.03	7	0.000583572	3.233905626	63	9.208146093	137.8	137.8	158.9	X7_154741077	154.741077	154.741077	165.246253
12-const	BO4.G	SNP	7@137.8	7.03	7	0.000719844	3.142761317	83.76	9.673172976	137.8	137	158.9	X7_154741077	154.741077	154.627533	165.246253
12-const	BO4.S	SNP	7@137.8	7.03	7	0.001039231	2.983288058	26.53	8.9473429	137.8	137.8	157.6	X7_154741077	154.741077	154.741077	164.201907
12-const	GLU	SNP	7@137.8	7.03	7	0.000781168	3.107255501	9.09	8.745881282	137.8	131.4	158.9	X7_154741077	154.741077	145.388227	165.246253
	Faeth	SNP:Tr	7@147.9	7.04	7	0.004520214	2.34484098	2.215578021	-7.749836753	147.9	147.9	147.9	X7_160227269	160.227269	160.227269	160.227269
	PC3	SNP	4@225.3	4.1	4	0.002143902	3.358275298		6.203944543	225.3	213.8	225.3	X4_239728918	239728918
12-const	BO4.H	SNP	7@156.1	7.04	7	0.000274715	3.561117762	2.28	5.960615012	156.1	126.5	158.9	X7_163789476	163.789476	141.546601	165.246253
12-const	NDF	SNP	7@156.1	7.04	7	0.002767865	2.557855088	10.99	6.330930855	156.1	156.1	156.1	X7_163789476	163.789476	163.789476	163.789476
	IVDMD	SNP:Tr	7@156.1	7.04	7	0.003419964	2.465978429	1.587470143	-7.135710972	156.1	147.9	156.1	X7_163789476	163.789476	160.227269	163.789476
11-resp	PC2	SNP:Tr	8@208.2	0	8	0.001089175	2.962902171		9.756727911	208.2	203.2	216.5	X8_173276752	173276752
12-const	XYL	SNP	7@157.6	7.04	7	0.00347922	2.458518078	18.58	2.435000258	157.6	157.6	157.6	X7_164201907	164.201907	164.201907	164.201907
	BO4.H	SNP:Tr	7@157.6	7.04	7	0.003215255	2.492784554	0.749012972	6.953239312	157.6	157.6	157.6	X7_164201907	164.201907	164.201907	164.201907
12-const	Plant height	SNP	7@158.9	7.04	7	3.81E-06	5.41886549	14.01	10.35275953	158.9	133.9	168.4	X7_165246253	165.246253	152.064248	168.082059
12-const	IVDMD	SNP	7@158.9	7.04	7	0.0003347	3.475344367	5.9	-8.222578891	158.9	156.1	161.7	X7_165246253	165.246253	163.789476	165.499656
12-const	KL.CWR	SNP	7@158.9	7.04	7	0.000450845	3.345972831	2.63	8.401074601	158.9	158.9	184.9	X7_165246253	165.246253	165.246253	172.108409
12-const	ADL.NDF	SNP	7@179.5	7.05	7	0.002738869	2.562428808	2.74	7.164754804	179.5	177.4	179.5	X7_171207899	171.207899	170.498162	171.207899
10-const	PC3	SNP	6@95.3	6.05	6	0.000231915	8.473733247		-12.45465521	95.3	60.2	113.6	X6_132796974	132796974
12-const	IVCWRD	SNP	7@184.9	7.05	7	0.000247038	3.6072355	1.04	-9.361592494	184.9	137.8	184.9	X7_172108409	172.108409	154.741077	172.108409
12-const	PCAest	SNP	7@184.9	7.05	7	0.00034069	3.467640561	2.56	9.471417089	184.9	158.9	184.9	X7_172108409	172.108409	165.246253	172.108409
	XYL	SNP	7@204		7	0.000914986	3.038585616	31.44	3.174956939	204	204	204	X7_175569501	175.569501	175.569501	175.569501
	XYL	SNP:Tr	7@204		7	0.002219088	2.653825447	13.12563872	3.834094768	204	200.5	204	X7_175569501	175.569501	174.99634	175.569501
	Yield	SNP	8@14.3	8.01	8	0.002217707	2.654095806	7.33	5.334282894	14.3	14.3	14.3	X8_4916194	4.916194	4.916194	4.916194
	IVDMD	SNP	8@38.4	8.02	8	0.001706588	2.767871234	4.39	8.059162492	38.4	33.6	38.4	X8_15244005	15.244005	12.99003	15.244005
	NDF	SNP	8@38.4	8.02	8	0.000263424	3.579344171	26.48	-9.523246472	38.4	33.6	38.4	X8_15244005	15.244005	12.99003	15.244005
	Yield	SNP	8@61.3	8.03	8	2.87E-05	4.542140691	14.56	8.668860988	61.3	60.2	72.4	X8_34580271	34.580271	26.352206	82.377115
	GLU	SNP:Tr	8@63.2	8.03	8	0.001906021	2.719872246	2.458126706	6.504185635	63.2	63.2	63.2	X8_39018157	39.018157	39.018157	39.018157
9-resp	Yield	SNP:Tr	8@91.8	8.04	8	3.17E-06	5.499421433	5.984916095	8.672724932	91.8	91.8	117.2	X8_111830380	111.83038	111.83038	133.179731
	PC2	SNP:Tr	10@108.7	10.05	10	0.002971874	2.526969617		-8.598647447	108.7	108.7	108.7	X10_137206057	137206057
	PC3	SNP:Tr	1@112.3	1.03	1	0.004316925	2.364825519		8.807748389	112.3	112.3	112.3	X1_52603123	52603123
9-resp	CL.NDF	SNP:Tr	8@97.8	8.04	8	0.004868648	2.312591609	6.176800001	9.437346927	97.8	97.8	97.8	X8_117612535	117.612535	117.612535	117.612535
	Faest	SNP	8@99.9	8.04	8	0.001251929	2.902420302	60.42	10.85425696	99.9	97.8	117.2	X8_118769448	118.769448	117.612535	133.179731
9-resp	Plant height	SNP:Tr	8@101.9	8.04	8	9.40E-06	5.026906364	2.23960326	8.716509871	101.9	91.8	118.4	X8_119054591	119.054591	111.83038	133.275969
11-const	PC3	SNP	6@137.8	6.05	6	0.000530992	7.232220947		-11.60567653	137.8	118.6	158.7	X6_151793579	151793579
	BO4.S	SNP	8@104.4	8.04	8	0.002061082	2.685904636	7.79	5.181243289	104.4	104.4	104.4	X8_121797765	121.797765	121.797765	121.797765
	Plant height	SNP	8@104.4	8.04	8	6.64E-08	7.178158659	14.93	11.27572031	104.4	91.8	114.8	X8_121797765	121.797765	111.83038	131.584678
	Yield	SNP	8@104.4	8.04	8	8.97E-11	10.04721174	26.8	12.68764537	104.4	85.1	137.5	X8_121797765	121.797765	106.236376	148.392965
9-resp	BO4.S	SNP:Tr	8@104.4	8.04	8	0.001498394	2.824374009	10.44749158	6.540130906	104.4	104.4	121	X8_121797765	121.797765	121.797765	138.306559
9-resp	GLU	SNP:Tr	8@104.4	8.04	8	1.15E-05	4.940767462	9.100537594	10.79231886	104.4	85.1	131.6	X8_121797765	121.797765	106.236376	145.76886
9-resp	PCAest	SNP:Tr	8@104.4	8.04	8	0.001410137	2.850738841	0.373631232	8.270824221	104.4	97.8	108.2	X8_121797765	121.797765	117.612535	123.84421
9-resp	IVCWRD	SNP:Tr	8@108.2	8.05	8	0.00270798	2.56735451	0.162979763	-8.402887195	108.2	108.2	108.2	X8_123844210	123.84421	123.84421	123.84421
9-resp	XYL	SNP:Tr	8@111.8	8.05	8	0.002282944	2.641504767	35.10876693	5.998444928	111.8	111.8	121	X8_128603133	128.603133	128.603133	138.306559
9-resp	BO4	SNP:Tr	8@121	8.05	8	0.002291394	2.63990014	16.02924787	8.08414733	121	121	121	X8_138306559	138.306559	138.306559	138.306559
13-const	IVDMD	SNP	8@137.5	8.06	8	0.000313219	3.504151769	7.47	8.320297277	137.5	117.2	143.5	X8_148392965	148.392965	133.179731	152.748884
10-resp	BO4.G	SNP:Tr	8@157.3	8.06	8	0.001548206	2.810171388	23.26894502	7.882449207	157.3	157.3	162.8	X8_163903790	163.90379	163.90379	165.18278
	PC3	SNP:Tr	3@189.9	3.08	3	0.002618613	2.581928727		-8.27562349	189.9	189.9	189.9	X3_206601618	206601618
10-resp	BO4	SNP:Tr	8@160.8	8.06	8	0.000742826	3.129112988	14.72825181	8.3494938	160.8	157.3	162.8	X8_164767873	164.767873	163.90379	165.18278
10-resp	BO4.S	SNP:Tr	8@160.8	8.06	8	0.000478285	3.320313294	7.00084812	8.155659266	160.8	157.3	163.6	X8_164767873	164.767873	163.90379	165.286201
13-const	BO4	SNP	8@162.8	8.06	8	5.58E-07	6.253244207	55.5	8.397957346	162.8	158.9	163.6	X8_165182780	165.18278	163.90379	165.286201
13-const	BO4.G	SNP	8@162.8	8.06	8	8.71E-07	6.059768392	73.27	9.573086103	162.8	97.8	163.6	X8_165182780	165.18278	117.612535	165.286201
13-const	BO4.S	SNP	8@162.8	8.06	8	1.35E-05	4.870149012	18.01	6.609004482	162.8	131.6	163.6	X8_165182780	165.18278	145.76886	165.286201
	PC3	SNP	7@131.4	7.03	7	0.003970323	2.872506623		4.340946553	131.4	125.6	137.8	X7_145388227	145388227
13-const	BO4.H	SNP	8@163.6	8.07	8	0.000262432	3.580983652	3.73	7.383973253	163.6	157.3	163.6	X8_165286201	165.286201	163.90379	165.286201
13-const	GLU	SNP	8@163.6	8.07	8	0.000404561	3.393016149	7.18	7.160023784	163.6	157.3	63.2	X8_165286201	165.286201	163.90379	39.018157
13-const	Plant height	SNP	8@163.6	8.07	8	0.000416178	3.380721398	8.62	7.639115291	163.6	162.8	163.6	X8_165286201	165.286201	165.18278	165.286201
8-resp	PC3	SNP:Tr	6@62.7	6.04	6	6.22E-05	4.206253779		-11.41469947	62.7	60.2	101	X6_107360458	107360458
11-resp	BO4	SNP:Tr	8@208.2	0	8	0.001115219	2.952639819	25.09988457	9.321275091	208.2	203.2	208.2	X8_173276752	173.276752	172.253325	173.276752
11-resp	BO4.S	SNP:Tr	8@208.2	0	8	0.001106147	2.956187262	7.768309049	9.195782989	208.2	185.8	208.2	X8_173276752	173.276752	169.996347	173.276752
11-resp	ARA	SNP:Tr	8@216.5	0	8	0.000949752	3.022389802	0.979109058	7.882327454	216.5	208.2	216.5	X8_175187517	175.187517	173.276752	175.187517
11-resp	GAL	SNP:Tr	8@216.5	0	8	0.000736315	3.13293621	1.146525572	6.248667225	216.5	194.4	216.5	X8_175187517	175.187517	171.54236	175.187517
12-const	PC3	SNP	7@156.1	7.04	7	0.004275333	3.99757321		6.124617545	156.1	147.9	161.7	X7_163789476	163789476
14-const	ADL.NDF	SNP	9@0	9	9	0.000186258	3.729884109	4.06	-8.852439979	0	0	22.6	X9_2276078	2.276078	2.276078	10.942796
14-const	KL.CWR	SNP	9@0	9	9	0.000859136	3.065938277	2.83	-7.607842869	0	0	0	X9_2276078	2.276078	2.276078	2.276078
14-const	PCAest	SNP	9@0	9	9	0.000996606	3.001476451	2.3	-8.106489472	0	0	22.6	X9_2276078	2.276078	2.276078	10.942796
14-const	CL.NDF	SNP	9@16.5	9.01	9	0.000546705	3.262246897	45.01	-10.11035232	16.5	0	16.5	X9_8433911	8.433911	2.276078	8.433911
14-const	HC.NDF	SNP	9@16.5	9.01	9	0.000297308	3.526792729	19.52	11.06960541	16.5	0	22.6	X9_8433911	8.433911	2.276078	10.942796
14-const	S.G	SNP	9@22.6	9.01	9	0.000107613	3.968135506	10.23	-11.83371844	22.6	16.5	30.2	X9_10942796	10.942796	8.433911	12.621243
	Faeth	SNP:Tr	9@27.2	9.01	9	0.00101827	2.992136904	2.353008232	8.071118655	27.2	27.2	27.2	X9_11732448	11.732448	11.732448	11.732448
	Yield	SNP	9@52.8	9.02	9	0.002201501	2.657281065	10.23	-7.117294376	52.8	52.8	54.3	X9_19537875	19.537875	19.537875	54.3
13-const	PC3	SNP	8@163.6	8.07	8	0.001911202	3.564975306		6.758978337	163.6	157.3	163.6	X8_165286201	165286201
	IVDMD	SNP	9@93.6	9.04	9	0.002262477	2.645415784	6.3	-8.326441237	93.6	93.6	93.6	X9_105064113	105.064113	105.064113	105.064113
	NDF	SNP	9@93.6	9.04	9	0.002761669	2.558828419	21.13	8.100433823	93.6	93.6	93.6	X9_105064113	105.064113	105.064113	105.064113
	XYL	SNP	9@114.4	9.04	9	1.25E-05	4.904023398	61.71	-8.725056466	114.4	113.4	116.6	X9_122124627	122.124627	122.199295	124.965028
	Plant height	SNP	9@128.7	9.06	9	2.24E-05	4.650566832	11.8	9.104532826	128.7	120.3	132.1	X9_137492233	137.492233	130.52558	138.148472
12-resp	ADL.NDF	SNP:Tr	9@128.7	9.06	9	0.003048298	2.515942564	0.192140326	4.903830731	128.7	125.1	128.7	X9_137492233	137.492233	134.641963	137.492233
12-resp	KL.CWR	SNP:Tr	9@128.7	9.06	9	0.002173807	2.662779019	0.268160246	5.862587834	128.7	125.1	128.7	X9_137492233	137.492233	134.641963	137.492233
	PC3	SNP:Tr	6@203.6		6	0.000545779	3.262982983		9.109791191	203.6	203.6	203.6	X6_167822572	167822572
12-resp	IVCWRD	SNP:Tr	9@130	9.06	9	0.004583508	2.33880201	0.206212619	-6.427676797	130	130	130	X9_137763799	137.763799	137.763799	137.763799
12-resp	PCAest	SNP:Tr	9@130	9.06	9	0.000830561	3.080628295	0.543167223	8.357672206	130	128.7	130	X9_137763799	137.763799	137.492233	137.763799
	Yield	SNP	9@132.1	9.06	9	1.60E-05	4.795886708	11.8	7.663227646	132.1	125.1	137.3	X9_138148472	138.148472	134.641963	140.773683
12-resp	Yield	SNP:Tr	9@132.1	9.06	9	0.00020137	3.696005088	3.949901016	8.901037751	132.1	122.7	132.1	X9_138148472	138.148472	133.5467	138.148472
12-resp	S.G	SNP:Tr	9@132.1	9.06	9	0.003369432	2.472443336	1.516295568	6.981746942	132.1	130	132.1	X9_138148472	138.148472	137.763799	138.148472
	Plant height	SNP	9@150.5	9.06	9	0.002223445	2.652973539	5.14	6.476969555	150.5	150.5	150.5	X9_145513186	145.513186	145.513186	145.513186
	IVDMD	SNP:Tr	9@150.5	9.06	9	0.001519001	2.818441954	1.447386859	-8.046292483	150.5	150.5	150.5	X9_145513186	145.513186	145.513186	145.513186
	NDF	SNP:Tr	9@150.5	9.06	9	0.001227065	2.911132561	6.816995593	7.719422011	150.5	150.5	150.5	X9_145513186	145.513186	145.513186	145.513186
	PC3	SNP	9@93.6	9.04	9	0.004326878	2.722067991		6.485846729	93.6	92.9	93.6	X9_105064113	105064113
	PC3	SNP:Tr	7@157.6	7.04	7	0.00193411	2.71351884		7.344483907	157.6	156.1	158.9	X7_164201907	164201907
15-const	IVDMD	SNP	10@68.2	10.03	10	9.01E-05	4.045233176	5.54	-7.863413126	68.2	53.5	76.9	X10_77446496	77.446496	11.749049	94.00279
15-const	NDF	SNP	10@68.2	10.03	10	0.000131347	3.881578712	17.66	6.063165172	68.2	53.5	68.2	X10_77446496	77.446496	11.749049	77.446496
13-resp	IVDMD	SNP:Tr	10@68.2	10.03	10	0.000268501	3.571053671	2.092808555	-10.68434303	68.2	63.4	76.9	X10_77446496	77.446496	72.978551	94.00279
13-resp	NDF	SNP:Tr	10@68.2	10.03	10	2.57E-05	4.589269798	12.19154858	10.96443054	68.2	63.4	76.9	X10_77446496	77.446496	72.978551	94.00279
15-const	GAL	SNP	10@75.1	10.03	10	0.004315899	2.364928769	1.18	-4.96229299	75.1	68.2	91.4	X10_87692165	87.692165	77.446496	126.310131
15-const	IVCWRD	SNP	10@75.1	10.03	10	0.001639289	2.785344528	0.74	-8.25841291	75.1	70.4	90.6	X10_87692165	87.692165	81.535748	125.541348
15-const	XYL	SNP	10@75.9	10.04	10	0.004957758	2.304714662	47.97	4.925232352	75.9	75.9	75.9	X10_92133856	92.133856	92.133856	92.133856
15-const	Plant height	SNP	10@79.5	10.04	10	0.000470285	3.327638509	9.51	8.591824519	79.5	79.5	88.5	X10_102371595	102.371595	102.371595	119.413132
13-resp	Faest	SNP:Tr	10@79.5	10.04	10	0.002841844	2.546399692	18.92090611	-8.555105568	79.5	75.1	79.5	X10_102371595	102.371595	87.692165	102.371595
13-resp	Faeth	SNP:Tr	10@79.5	10.04	10	0.001861117	2.730226211	2.000513248	-7.897228808	79.5	75.1	79.5	X10_102371595	102.371595	87.692165	102.371595
13-resp	GAL	SNP:Tr	10@79.5	10.04	10	0.000575695	3.239807356	1.33294354	-7.682169314	79.5	79.5	91.4	X10_102371595	102.371595	102.371595	126.310131
15-const	GLU	SNP	10@88.5	10.04	10	0.003968647	2.401357485	4.06	5.856040516	88.5	88.5	88.5	X10_119413132	119.413132	119.413132	119.413132
9-resp	PC3	SNP:Tr	8@97.8	8.04	8	0.002583693	2.587759073		8.961559053	97.8	97.8	111.8	X8_117612535	117612535
	CL.NDF	SNP:Tr	10@97.1	10.05	10	0.002258153	2.646246582	12.23122721	9.349352146	97.1	91.4	97.1	X10_131794191	131.794191	126.310131	131.794191
	HC.NDF	SNP:Tr	10@97.1	10.05	10	0.002056396	2.68689331	2.635904343	-8.616301072	97.1	97.1	97.1	X10_131794191	131.794191	131.794191	131.794191
	PCAest	SNP:Tr	10@97.1	10.05	10	0.003771509	2.423484899	0.362778072	6.455580736	97.1	97.1	97.1	X10_131794191	131.794191	131.794191	131.794191
13-resp	PC3	SNP:Tr	10@68.2	10.03	10	0.002885424	2.539790323		8.442220049	68.2	68.2	68.2	X10_77446496	77446496
	GAL	SNP:Tr	10@108.7	10.05	10	0.00260736	2.583799018	1.166062332	-6.837987794	108.7	108.7	108.7	X10_137206057	137.206057	137.206057	137.206057
	ARA	SNP:Tr	10@114.5	10.06	10	0.002873533	2.541583804	0.489875187	-8.606747525	114.5	114.5	114.5	X10_139076201	139.076201	139.076201	139.076201
	S.G	SNP:Tr	10@114.5	10.06	10	0.000856443	3.06730175	1.353525789	9.74268245	114.5	104	133.1	X10_139076201	139.076201	135.047903	143.243982
	Yield	SNP	10@127.1	10.06	10	9.48E-05	4.023181092	11.98	7.739164686	127.1	98.9	127.1	X10_141963059	141.963059	132.321909	141.963059
	Yield	SNP:Tr	10@127.1	10.06	10	0.003795882	2.420687328	2.486238936	5.81780589	127.1	127.1	127.1	X10_141963059	141.963059	141.963059	141.963059
15-const	PC3	SNP	10@68.2	10.03	10	0.000982048	3.007867484		5.312698167	68.2	68.2	68.2	X10_77446496	77446496
	BO4	SNP	10@146.8	0	10	0.000333889	3.476397737	61.54	10.15065912	146.8	141.6	146.8	X10_146643392	146.643392	145.374785	146.643392
	BO4.G	SNP	10@146.8	0	10	0.001935051	2.713307622	91.88	9.796162675	146.8	146.8	146.8	X10_146643392	146.643392	146.643392	146.643392
	BO4.S	SNP	10@146.8	0	10	9.85E-05	4.006367404	30.87	10.4507013	146.8	141.6	154	X10_146643392	146.643392	145.374785	147.855678
