# Supplementary material for: Water Deficit-Responsive QTLs for Cell Wall Degradability and Composition in Maize at Silage Stage
Source: Front Plant Sci. 2019 Apr 25;10:488. doi: 10.3389/fpls.2019.00488 (PMC6494970; doi:10.3389/fpls.2019.00488)
Supplement: Supplemental Table S3 — QTL detection per irrigation scenario. [file Table_3.xlsx]

## Sheet: 20180502_QTLs_MQM_summary
QTL detection per irrigation scenario
aNDF, neutral detergent fiber; IVDMD, in vitro dry matter degradability; IVCWRD, in vitro cell wall residus degradability; ADL, acid detergent lignin; KL, Klason lignin; PCAest, esterified para-coumaric acid; FAeth, etherified ferulic acid; FAest, esterified ferulic acid; CL, cellulose; HC, hemicellulose; GLU, glucose; ARA, arabinose; GAL, galactose; XYL, xylose.
bI,Irrigatied; NI, non irrigated
cChromosome number and position of the LODscore peak (in cM)
dInterval support of the detected QTL (in cM and in Mb)
eLODscore of the detected QTL
fpercentage of observed variation
	Traita	Irrigation scenariob	QTL positionc	QTL intervald		LODscoree	r2 f	co-localisation with
				(in cM)	(in Mb)		(in %)	constitutive QTL
	IVCWRD	I	1@41.3	39.6-69.8	12.169701 - 28.765279	4.85	7.5	1-const
	Faest	NI	1@54.0	42.9-83.1	12.521405 - 35.136546	2.52	3.2
	CL.NDF	NI	1@54.2	48.6-85.4	14.165525 - 35.888648	3.83	5.5
	GAL	I	1@60.7	57.9-66.3	21.703045 - 25.876187	4.33	9.2
	ADL.NDF	I	1@61.6	57.9-64.6	21.703045 - 24.744012	7.26	7.2
	ADL.NDF	NI	1@61.6	57.9-83.1	21.703045 - 35.136546	4.72	6.1
	ARA	I	1@61.6	57.9-66.3	21.703045 - 25.876187	4.46	7.9
	CL.NDF	I	1@61.6	57.9-62.7	21.703045 - 24.931653	7.88	13.0
	Faest	I	1@61.6	57.9-66.3	21.703045 - 25.876187	5.72	11.5
	HC.NDF	I	1@61.6	54.2-62.7	18.199356 - 24.931653	7.21	10.3
	HC.NDF	NI	1@61.6	48.6-74.4	14.165525 - 30.804753	4.19	5.4
	PCAest	NI	1@61.6	57.9-74.4	21.703045 - 30.804753	5.24	7.4
	ARA	NI	1@64.6	62.7-66.3	24.931653 - 25.876187	5.61	7.4
	GAL	NI	1@64.6	62.7-66.3	24.931653 - 25.876187	4.19	6.7
	IVCWRD	NI	1@64.6	57.9-78.5	21.703045 - 33.215375	3.82	7.0
	S.G	I	1@82.0	66.3-90.7	25.876187 - 39.85578	3.15	3.1
	Yield	I	1@149.0	142-172.9	82.703033 - 173.654738	3.98	6.2
	CL.NDF	I	1@152.0	144.3-156.3	86.359841 - 102.892558	3.98	6.2
	GLU	NI	1@161.0	157.3-169.4	105.471324 - 164.951729	3.77	8.2
	Plant height	I	1@167.0	165.6-169.4	158.632785 - 164.951729	8.59	8.8
	Faest	I	1@170.6	98.1-191.8	44.162398 - 191.199656	2.72	5.3
	Plant height	NI	1@208.0	198.8-210.8	196.051515 - 202.624821	4.68	7.0	2-const
	BO4.S	I	1@236.0	214.8-247.7	206.305281 - 234.261886	3.11	5.3
	ADL.NDF	I	1@239.7	234.9-243.9	224.372956 - 230.720299	5.99	5.8
	KL.CWR	I	1@239.7	160.2-245.9	112.639745 - 232.51404	2.94	4.0
	PCAest	NI	1@239.7	234.9-245.9	224.372956 - 232.51404	7.54	11.0
	PCAest	I	1@243.9	234.9-245.9	224.372956 - 232.51404	7.13	8.3
	IVCWRD	I	1@244.0	234.9-251.5	224.372956 - 239.117185	5.01	7.8
	Plant height	I	1@272.0	269.4-276.6	253.315561 - 257.736394	2.65	2.5	3-const
	S.G	I	1@298.0	231.2-317.1	222.304642 - 286.850419	4.08	4.1
	S.G	I	2@29.5	23.4-39.1	6.015119 - 10.596791	3.68	3.7	4-const
	S.G	NI	2@30.0	27.1-33.5	8.582363 - 9.414308	3.36	6.8
	ARA	NI	2@39.1	27.1-47.6	8.582363 - 13.29988	2.27	2.8
	CL.NDF	NI	2@39.1	36.6-46.2	9.983287 - 12.352637	4.17	6.0
	HC.NDF	NI	2@39.1	29.5-47.6	9.009204 - 13.29988	4.46	5.8
	Plant height	I	2@136.2	131.8-141.5	125.265782 - 157.235338	4.56	4.4	5-const
	S.G	I	2@154.3	149.6-162.8	174.56524 - 184.000804	5.01	5.1
	Plant height	NI	2@156.5	151.8-165.1	177.24103 - 184.96817	5.58	8.4
	ADL.NDF	I	2@159.0	151.8-169.8	177.24103 - 186.186473	7.51	7.5
	PCAest	NI	2@159.0	154.3-201.3	178.382747 - 204.467808	3.87	5.4
	IVCWRD	I	2@168.0	165.1-201.3	184.96817 - 204.467808	4.95	7.7
	KL.CWR	I	2@175.0	169.8-180.4	186.186473 - 192.598964	5.24	7.4
	PCAest	I	2@191.0	151.8-201.3	177.24103 - 204.467808	6.45	7.5
	HC.NDF	I	2@196.0	151.8-201.3	177.24103 - 204.467808	3.31	4.5
	Faest	NI	2@201.3	195.6-210.7	202.917161 - 206.081027	3.43	4.4
	Yield	NI	2@223.2	197.1-225.9	203.517732 - 214.064747	4.13	8.3
	Plant height	I	2@232.0	227.7-245	215.411765 - 226.326961	3.83	3.7
	ADL.NDF	I	3@84.0	80.7-111.2	22.250686 - 140.832594	2.42	2.2
	HC.NDF	NI	3@87.0	83.6-91.3	25.921519 - 41.191701	6.62	8.9
	HC.NDF	NI	3@87.0	80.7-107.1	22.250686 - 129.048462	6.62	8.9
	Plant height	NI	3@96.4	93.9-100.2	49.054964 - 79.114261	5.29	7.9
	Faest	NI	3@100.2	96.4-107.1	54.117186 - 129.048462	6.54	8.8
	CL.NDF	NI	3@100.0	86-128.8	28.337147 - 164.975154	6.41	9.5	6-const
	HC.NDF	I	3@109.0	84.1-130.1	25.921519 - 166.152225	3.02	4.1
	Plant height	I	3@119.3	113.4-128.8	146.09064 - 164.975154	3.64	3.5
	GAL	NI	3@121.0	96.4-145.1	54.117186 - 175.690764	1.86	2.9
	IVDMD	NI	3@124.0	119.3-128.8	156.058903 - 164.975154	5.54	10.9
	ADL.NDF	NI	3@125.0	120.8-128.8	157.085264 - 164.975154	6.55	8.6
	ARA	NI	3@125.0	119.3-138	156.058903 - 171.437505	4.63	6.0
	KL.CWR	NI	3@125.0	120.8-128.8	157.085264 - 164.975154	5.51	9.5
	IVCWRD	NI	3@126.0	113.4-138	146.09064 - 171.437505	4.85	9.1
	KL.CWR	I	3@127.0	120.8-141.5	157.085264 - 172.927922	3.40	4.7
	IVCWRD	I	3@130.1	124-132.1	159.817712 - 166.794064	6.86	10.9
	ARA	I	3@131.0	120.8-141.5	157.085264 - 172.927922	2.64	4.5
	PCAest	I	3@138.0	132.1-141.5	166.794064 - 172.927922	4.48	5.1
	S.G	I	3@239.7	235.1-248.6	223.306078 - 228.987751	4.10	4.1
	PCAest	NI	4@84.2	81.9-89.4	38.287759 - 76.27719	7.46	10.8	8-const
	ADL.NDF	NI	4@85.0	75.1-93	32.165382 - 126.473657	5.31	6.9
	IVCWRD	NI	4@86.8	81.9-91.3	38.287759 - 122.345475	4.13	7.6
	ARA	NI	4@87.0	81.9-91.3	38.287759 - 122.345475	5.77	7.6
	Faest	NI	4@87.0	52-112.1	14.386797 - 163.681762	2.01	2.5
	HC.NDF	NI	4@87.0	83.6-91.3	46.936174 - 122.345475	5.03	6.6
	HC.NDF	NI	4@87.0	80.7-107.1	37.324699 - 159.994552	5.03	6.6
	KL.CWR	NI	4@88.6	84.2-96.7	45.122803 - 145.732303	4.98	8.5
	GAL	NI	4@89.4	85.5-91.3	56.859404 - 122.345475	4.48	7.2
	S.G	I	4@94.0	89.4-112.1	76.27719 - 163.681762	4.93	5.0
	KL.CWR	I	4@103.0	99.7-107.2	152.474617 - 159.994552	4.01	5.6
	PCAest	I	4@104.0	99.7-106.3	152.474617 - 158.338624	8.32	9.9
	ADL.NDF	I	4@106.0	101.7-110.5	153.474293 - 162.291767	7.06	7.0
	BO4.S	I	4@121.0	80.6-131	37.324699 - 172.996746	4.09	7.0
	BO4.H	I	4@133.0	92-151.2	142.386719 - 182.566905	2.68	5.3
	GAL	NI	4@143.0	138.8-146.2	178.044489 - 180.544607	5.37	8.7
	Plant height	NI	4@170.0	167.4-178.4	196.983909 - 213.777313	4.00	5.9
	Plant height	I	4@176.6	173.9-181.8	204.269594 - 224.880703	6.99	7.0
	S.G	I	4@213.8	205.3-231	235.723925 - 240.523444	3.47	3.4
	PCAest	I	5@16.4	0-38.5	1.042978 - 6.675642	0.79	0.8
	HC.NDF	I	5@94.0	50.6-107.5	9.736441 - 74.510867	1.46	1.9	9-const
	Plant height	I	5@117.5	114.7-119.5	86.143465 - 104.970068	7.85	8.0
	PCAest	I	5@122.3	106-131.9	71.38145 - 153.946742	3.00	3.3
	BO4	I	5@135.1	109.5-143.4	76.633652 - 167.586905	3.26	5.9
	BO4.S	I	5@141.0	116-145.3	89.156735 - 169.456575	5.39	9.4
	BO4.G	NI	5@143.0	140.2-154.2	164.655538 - 173.810254	3.54	6.6
	Faest	NI	5@143.0	114.7-151.7	86.143465 - 171.706666	3.20	4.1
	BO4	NI	5@143.4	140.2-154.2	164.655538 - 173.810254	4.83	8.6
	BO4.S	NI	5@151.7	122.3-154.2	143.167142 - 173.810254	3.64	7.6
	GAL	NI	5@172.0	168-177	182.592061 - 188.128327	5.02	8.1
	ARA	NI	5@175.0	168-181.6	182.592061 - 188.833072	4.35	5.6
	ADL.NDF	I	5@181.6	177-189.4	188.128327 - 194.091921	3.51	3.3
	Faest	NI	6@14.0	7.2-75.3	4.308142 - 115.076728	2.05	2.6
	Yield	NI	6@14.2	11.1-22.3	8.680494 - 66.349375	4.12	8.3
	Plant height	I	6@16.4	15.1-17.8	34.440016 - 38.064797	8.82	9.1
	Yield	I	6@21.5	17.8-22.3	38.064797 - 66.349375	8.70	14.5
	IVDMD	NI	6@25.2	22.3-29.7	66.349375 - 88.154079	4.27	8.3
	BO4.G	NI	6@61.0	9.7-69.7	7.0467 - 111.972363	3.84	7.2	10-const
	BO4	NI	6@65.0	52.7-69.7	102.681086 - 111.972363	5.35	9.6
	BO4.S	NI	6@65.0	52.7-69.7	102.681086 - 111.972363	4.71	10.0
	S.G	I	6@86.0	75.3-95.3	115.076728 - 132.796974	2.33	2.3
	BO4.H	I	6@87.0	76.3-103.5	115.756504 - 138.434614	4.36	8.8
	GAL	NI	6@117.0	101-135.5	137.397368 - 151.462695	4.70	7.6
	BO4.G	I	6@131.2	118.6-137.8	144.84929 - 151.793579	4.29	8.0	11-const
	PCAest	NI	6@131.2	127.9-135.5	148.593255 - 151.462695	6.58	9.5
	ARA	NI	6@132.0	115.8-135.5	144.374218 - 151.462695	6.30	8.4
	ADL.NDF	NI	6@134.0	131.2-135.5	148.96022 - 151.462695	12.00	17.0
	CL.NDF	NI	6@134.2	131.2-137.8	148.96022 - 151.793579	7.76	11.7
	HC.NDF	NI	6@134.2	131.2-137.8	148.96022 - 151.793579	10.85	15.4
	KL.CWR	NI	6@134.2	127.9-137.8	148.593255 - 151.793579	7.05	12.4
	CL.NDF	I	6@135.0	131.2-143.5	148.96022 - 154.777974	4.86	7.7
	Faest	NI	6@135.0	131.2-143.5	148.96022 - 154.777974	12.44	18.0
	HC.NDF	I	6@135.0	131.2-137.8	148.96022 - 151.793579	9.46	13.9
	Faeth	NI	6@135.5	62.7-147.5	107.360458 - 155.453171	3.23	7.0
	ADL.NDF	I	6@137.8	135.5-143.5	151.462695 - 154.777974	18.83	21.5
	S.G	NI	6@137.8	127.9-143.5	148.593255 - 154.777974	4.81	9.9
	ARA	I	6@138.0	120.9-143.5	146.563506 - 154.777974	6.09	11.0
	BO4.G	NI	6@139.0	131.2-149.7	148.96022 - 156.397916	3.90	7.4
	KL.CWR	I	6@139.0	131.2-143.5	148.96022 - 154.777974	9.49	14.2
	PCAest	I	6@141.0	134.2-143.5	150.658655 - 154.777974	8.11	9.6
	S.G	I	6@141.0	137.8-143.5	151.793579 - 154.777974	7.82	8.2
	ADL.NDF	I	7@0.0	-1-3.4	0.806138 - 1.317719	2.32	2.1
	S.G	I	7@57.7	51.5-59.5	11.572195 - 31.086637	2.84	2.8
	ARA	NI	7@126.5	87.9-146.3	121.224327 - 160.532106	1.71	2.1	12-const
	PCAest	NI	7@134.7	127.6-137	142.033131 - 154.627533	4.70	6.6
	ADL.NDF	I	7@136.0	131.4-138.6	145.388227 - 155.907923	2.79	2.6
	PCAest	I	7@136.0	133.2-140.7	148.455852 - 156.739192	4.43	5.0
	Faeth	NI	7@147.9	126.5-151.5	141.546601 - 161.68469	2.69	5.8
	Plant height	I	7@147.9	134.7-161.7	152.354346 - 165.499656	4.78	4.7
	BO4	I	7@149.0	134.7-158.9	152.354346 - 165.246253	2.29	4.1
	BO4	NI	7@149.0	140.7-151.5	156.739192 - 161.68469	2.76	4.8
	Plant height	NI	7@158.9	68.4-165.7	102.139793 - 166.69862	4.53	6.7
	S.G	I	8@34.0	31.7-38.4	12.273956 - 15.244005	3.81	3.8
	CL.NDF	NI	8@96.0	87.8-101.9	108.49953 - 119.054591	3.65	5.2	13-const
	Faest	NI	8@103.0	93.1-108.2	111.289041 - 123.84421	5.49	7.3
	BO4.S	I	8@104.4	103.1-163.6	121.420737 - 165.286201	4.87	8.5
	Plant height	I	8@104.4	103.1-108.2	121.420737 - 123.84421	7.92	8.1
	Yield	I	8@104.4	103.1-108.2	121.420737 - 123.84421	8.96	15.0
	Yield	NI	8@104.4	103.1-111.8	121.420737 - 128.603133	4.38	8.9
	IVDMD	NI	8@109.0	93.1-118.4	111.289041 - 133.275969	3.66	7.0
	GLU	NI	8@113.0	77-118.4	96.929836 - 133.275969	3.55	7.7
	IVDMD	I	8@116.4	30.7-149.2	11.856914 - 160.391235	2.29	4.7
	ARA	NI	8@137.5	114.8-139.9	131.584678 - 149.259876	2.56	3.2
	BO4	I	8@162.8	160.8-169.6	164.767873 - 166.900988	5.79	10.8
	BO4.G	I	8@163.0	157.3-169.6	163.90379 - 166.900988	5.67	10.8
	HC.NDF	I	9@14.0	0-22.6	2.276078 - 10.942796	3.76	5.2	14-const
	ADL.NDF	NI	9@16.0	0-27.2	2.276078 - 11.732448	3.30	4.2
	CL.NDF	I	9@16.5	0-22.6	2.276078 - 10.942796	3.09	4.8
	PCAest	I	9@78.0	66-98.3	25.088462 - 108.293552	2.86	3.2
	Plant height	NI	9@128.0	122.7-140.4	133.5467 - 141.936588	2.82	4.1
	IVDMD	I	10@68.2	49.1-72.6	10.620145 - 85.393953	3.34	6.9	15-const
	BO4	NI	10@119.3	97.1-141.6	131.794191 - 145.374785	2.87	5.0
